# Supplementary material for: NLP2-NR Module Associated NO Is Involved in Regulating Seed Germination in Rice under Salt Stress
Source: Plants (Basel). 2022 Mar 17;11(6):795. doi: 10.3390/plants11060795 (PMC8953764; doi:10.3390/plants11060795)
Supplement: Supplementary file 1 [file plants-11-00795-s001.zip]

Archive with 1 entries (1 files):
- plants-1628416-supplementary.pdf
